# Supplementary material for: Evaluating Tartary Buckwheat Genotypes with High Callus Induction Rates and the Transcriptomic Profiling during Callus Formation
Source: Plants (Basel). 2023 Oct 24;12(21):3663. doi: 10.3390/plants12213663 (PMC10647830; doi:10.3390/plants12213663)
Supplement: Supplementary file 1 [file plants-12-03663-s001.zip]

Archive with 1 entries (1 files):
- plants-2633661-supplementary.pdf
